# Supplementary material for: ﻿A new species of the long-tailed wasp genus Euurobracon Ashmead (Hymenoptera, Braconidae, Braconinae) from Java, Indonesia, is described and the type species redescribed
Source: Zookeys. 2022 Aug 5;1116:71–83. doi: 10.3897/zookeys.1116.84593 (PMC9848655; doi:10.3897/zookeys.1116.84593)
Supplement: XML Treatment for Euurobracon [file zookeys.1116.84593-treatment1.xml]

<!DOCTYPE tp:taxon-treatment
  PUBLIC "-//TaxonX//DTD Taxonomic Treatment Publishing DTD v0 20100105//EN" "tax-treatment-NSO.dtd">
<tp:taxon-treatment xmlns:tp="http://www.plazi.org/taxpub"><tp:treatment-meta><kwd-group><label>Taxon classification</label><kwd>
                <named-content content-type="kingdom">Animalia</named-content>
              </kwd><kwd>
                <named-content content-type="order">Hymenoptera</named-content>
              </kwd><kwd>
                <named-content content-type="family">Braconidae</named-content>
              </kwd></kwd-group><mixed-citation publication-type="journal"><person-group><name><surname>Quicke</surname><given-names>Donald L. J.</given-names></name><name><surname>Gafar</surname><given-names>Dian</given-names></name><name><surname>Watanabe</surname><given-names>Kyohei</given-names></name><name><surname>Butcher</surname><given-names>Buntika A.</given-names></name></person-group><article-title>﻿A new species of the long-tailed wasp genus <italic><tp:taxon-name><tp:taxon-name-part taxon-name-part-type="genus" reg="Euurobracon">Euurobracon</tp:taxon-name-part></tp:taxon-name></italic> Ashmead (<tp:taxon-name><tp:taxon-name-part taxon-name-part-type="order">Hymenoptera</tp:taxon-name-part></tp:taxon-name>, <tp:taxon-name><tp:taxon-name-part taxon-name-part-type="family">Braconidae</tp:taxon-name-part></tp:taxon-name>, <tp:taxon-name><tp:taxon-name-part taxon-name-part-type="subfamily">Braconinae</tp:taxon-name-part></tp:taxon-name>) from Java, Indonesia, is described and the type species redescribed</article-title><source>Zookeys</source><day>05</day><month>08</month><year>2022</year><volume>1116</volume><fpage>71</fpage><lpage>83</lpage><pub-id pub-id-type="doi">10.3897/zookeys.1116.84593</pub-id></mixed-citation></tp:treatment-meta><tp:nomenclature><label>﻿</label><tp:taxon-name>
              <object-id xmlns:xlink="http://www.w3.org/1999/xlink" content-type="arpha" xlink:type="simple">DCCA0E6A-6BEC-5E49-AF14-6BC2362BF4F1</object-id>
              <tp:taxon-name-part taxon-name-part-type="genus" reg="Euurobracon">Euurobracon</tp:taxon-name-part>
            </tp:taxon-name><tp:taxon-authority>Ashmead, 1900</tp:taxon-authority><tp:nomenclature-citation-list><tp:nomenclature-citation><tp:taxon-name>
                  <tp:taxon-name-part taxon-name-part-type="genus" reg="Euurobracon">Euurobracon</tp:taxon-name-part>
                </tp:taxon-name><comment>Ashmead, 1900: 140. Type species: <tp:taxon-name><tp:taxon-name-part taxon-name-part-type="genus" reg="Bracon">Bracon</tp:taxon-name-part><tp:taxon-name-part taxon-name-part-type="species" reg="penetrator">penetrator</tp:taxon-name-part></tp:taxon-name> Smith, 1877 not Smith, 1863.</comment></tp:nomenclature-citation><tp:nomenclature-citation><tp:taxon-name>
                  <tp:taxon-name-part taxon-name-part-type="genus" reg="Delmira">Delmira</tp:taxon-name-part>
                </tp:taxon-name><comment>Cameron, 1900: 87. Type species: <tp:taxon-name><tp:taxon-name-part taxon-name-part-type="genus" reg="Delmira">Delmira</tp:taxon-name-part><tp:taxon-name-part taxon-name-part-type="species" reg="triplagiata">triplagiata</tp:taxon-name-part></tp:taxon-name> Cameron [Synonymized by Baltazar 1961.]</comment></tp:nomenclature-citation><tp:nomenclature-citation><tp:taxon-name>
                  <tp:taxon-name-part taxon-name-part-type="genus" reg="Exobracon">Exobracon</tp:taxon-name-part>
                </tp:taxon-name><comment>Szépligeti, 1902: 45. Type species: <tp:taxon-name><tp:taxon-name-part taxon-name-part-type="genus" reg="Bracon">Bracon</tp:taxon-name-part><tp:taxon-name-part taxon-name-part-type="species" reg="quadriceps">quadriceps</tp:taxon-name-part></tp:taxon-name> Smith, 1861 not Smith, 1858. [Synomymized by Roman 1913.]</comment></tp:nomenclature-citation><tp:nomenclature-citation><tp:taxon-name>
                  <tp:taxon-name-part taxon-name-part-type="genus" reg="Lissobracon">Lissobracon</tp:taxon-name-part>
                </tp:taxon-name><comment>Cameron, 1905:103. Type species: <tp:taxon-name><tp:taxon-name-part taxon-name-part-type="genus" reg="Lissobracon">Lissobracon</tp:taxon-name-part><tp:taxon-name-part taxon-name-part-type="species" reg="forticornis">forticornis</tp:taxon-name-part></tp:taxon-name> Cameron [Synonymized by Roman 1913.]</comment></tp:nomenclature-citation></tp:nomenclature-citation-list></tp:nomenclature><tp:treatment-sec sec-type="diagnosis" id="SECID0EFXAE"><title>Diagnosis.</title><p>Scapus subglobose, shorter ventrally than dorsally in lateral aspect; face flat, clypeus not separated from face by a ridge or carina; propodeum smooth medio-posteriorly (Fig. <xref ref-type="fig" rid="F2">7</xref>); fore wing vein 3RSa of fore wing 2.5–3.4 × vein 2RS (Figs <xref ref-type="fig" rid="F2">2</xref>, <xref ref-type="fig" rid="F3">8</xref>); fore wing vein 1cu-a strongly postfurcal and curved (except <italic><tp:taxon-name><tp:taxon-name-part taxon-name-part-type="genus" reg="Euurobracon">E.</tp:taxon-name-part><tp:taxon-name-part taxon-name-part-type="species" reg="interstitialis">interstitialis</tp:taxon-name-part></tp:taxon-name></italic>), vein 1CUb 3.0–4.6 × 1CUa (Figs <xref ref-type="fig" rid="F2">6</xref>, <xref ref-type="fig" rid="F3">12</xref>); hind wing vein 1r-m much longer than SC+R1 (Figs <xref ref-type="fig" rid="F2">6</xref>, <xref ref-type="fig" rid="F3">12</xref>); hind wing vein 1r-m short longitudinal (Fig. <xref ref-type="fig" rid="F3">12</xref>) to shortly transverse (Fig. <xref ref-type="fig" rid="F2">6</xref>); surroundings of vein cu-a of hind wing setose; metasoma smooth and shiny, first tergite with smooth, polished, convex median area bordered laterally by pair of distinct furrows, with at most weak indication of rounded, dorsal carina anteriorly, without dorsolateral carinae; second metasomal tergite smooth, with at most a weak medio-anterior pair of short converging grooves but without mid-basal triangular area; second suture smooth; fifth and sixth tergites largely exposed and smooth; hypopygium large, reaching or projecting beyond apex of metasoma; ovipositor strongly exserted; dorsal valve of ovipositor with small pre-apical nodus.</p><fig id="F2" position="float" orientation="portrait"><object-id xmlns:xlink="http://www.w3.org/1999/xlink" content-type="doi" xlink:type="simple">10.3897/zookeys.1116.84593.figures2-7</object-id><object-id xmlns:xlink="http://www.w3.org/1999/xlink" content-type="arpha" xlink:type="simple">FAACB029-A8AC-5B47-88A3-7B134980F1DB</object-id><label>Figures 2–7.</label><caption><p><italic><tp:taxon-name><tp:taxon-name-part taxon-name-part-type="genus" reg="Euurobracon">Euurobracon</tp:taxon-name-part><tp:taxon-name-part taxon-name-part-type="species" reg="bhaskarai">bhaskarai</tp:taxon-name-part></tp:taxon-name></italic> Quicke sp. nov, ♀, holotype <bold>2</bold> habitus, dorsal view <bold>3</bold> head, anterior view <bold>4</bold> head, dorsal view <bold>5</bold> head, lateral view <bold>6</bold> medial part of fore and hind wings <bold>7</bold> propodeum and metasomal tergites 1 and 2, dorsal view.</p></caption><graphic xmlns:xlink="http://www.w3.org/1999/xlink" xlink:href="zookeys-1116-071_article-84593__-g002.jpg" position="float" orientation="portrait" xlink:type="simple" id="oo_724092.jpg"><uri content-type="original_file" xlink:type="simple">https://binary.pensoft.net/fig/724092</uri></graphic></fig><fig id="F3" position="float" orientation="portrait"><object-id xmlns:xlink="http://www.w3.org/1999/xlink" content-type="doi" xlink:type="simple">10.3897/zookeys.1116.84593.figures8-12</object-id><object-id xmlns:xlink="http://www.w3.org/1999/xlink" content-type="arpha" xlink:type="simple">17072D17-A2D0-517C-9C8D-041BDE7E812A</object-id><label>Figures 8–12.</label><caption><p><italic><tp:taxon-name><tp:taxon-name-part taxon-name-part-type="genus" reg="Euurobracon">Euurobracon</tp:taxon-name-part><tp:taxon-name-part taxon-name-part-type="species" reg="yokahamae">yokahamae</tp:taxon-name-part></tp:taxon-name></italic><bold>8</bold> ♀ habitus, dorsal view <bold>9</bold> ♂ habitus, dorsal view <bold>10</bold> ♀ head, anterior view <bold>11</bold> ♀ head, dorsal view <bold>12</bold> ♀ basal two-thirds of fore and hind wings.</p></caption><graphic xmlns:xlink="http://www.w3.org/1999/xlink" xlink:href="zookeys-1116-071_article-84593__-g003.jpg" position="float" orientation="portrait" xlink:type="simple" id="oo_724093.jpg"><uri content-type="original_file" xlink:type="simple">https://binary.pensoft.net/fig/724093</uri></graphic></fig><p>The adult rectum is unique among braconids in having a large number (&gt;12) of small rectal pads, compared with four in other genera (<xref ref-type="bibr" rid="B11">Quicke et al. 1999</xref>).</p></tp:treatment-sec><ref-list><ref id="B11"><mixed-citation xmlns:xlink="http://www.w3.org/1999/xlink" xlink:type="simple"><person-group><name name-style="western"><surname>Quicke</surname><given-names>DLJ</given-names></name><name name-style="western"><surname>Basibuyuk</surname><given-names>HH</given-names></name><name name-style="western"><surname>Fitton</surname><given-names>MG</given-names></name><name name-style="western"><surname>Rasnitsyn</surname><given-names>AP</given-names></name></person-group> (<year>1999</year>) <article-title>Morphological, palaeontological and molecular aspects of ichneumonoid phylogeny (<tp:taxon-name><tp:taxon-name-part taxon-name-part-type="order">Hymenoptera</tp:taxon-name-part></tp:taxon-name>, <tp:taxon-name><tp:taxon-name-part taxon-name-part-type="class">Insecta</tp:taxon-name-part></tp:taxon-name>).</article-title><source>Zoologica Scripta</source><volume>28</volume>(<issue>1–2</issue>): <fpage>175</fpage>–<lpage>202</lpage>. <ext-link xlink:type="simple" ext-link-type="doi" xlink:href="10.1046/j.1463-6409.1999.00005.x">https://doi.org/10.1046/j.1463-6409.1999.00005.x</ext-link></mixed-citation></ref></ref-list></tp:taxon-treatment>
