# Supplementary material for: ﻿A new species of the long-tailed wasp genus Euurobracon Ashmead (Hymenoptera, Braconidae, Braconinae) from Java, Indonesia, is described and the type species redescribed
Source: Zookeys. 2022 Aug 5;1116:71–83. doi: 10.3897/zookeys.1116.84593 (PMC9848655; doi:10.3897/zookeys.1116.84593)
Supplement: XML Treatment for Euurobracon yokahamae [file zookeys.1116.84593-treatment3.xml]

<!DOCTYPE tp:taxon-treatment
  PUBLIC "-//TaxonX//DTD Taxonomic Treatment Publishing DTD v0 20100105//EN" "tax-treatment-NSO.dtd">
<tp:taxon-treatment xmlns:tp="http://www.plazi.org/taxpub"><tp:treatment-meta><kwd-group><label>Taxon classification</label><kwd>
                <named-content content-type="kingdom">Animalia</named-content>
              </kwd><kwd>
                <named-content content-type="order">Hymenoptera</named-content>
              </kwd><kwd>
                <named-content content-type="family">Braconidae</named-content>
              </kwd></kwd-group><mixed-citation publication-type="journal"><person-group><name><surname>Quicke</surname><given-names>Donald L. J.</given-names></name><name><surname>Gafar</surname><given-names>Dian</given-names></name><name><surname>Watanabe</surname><given-names>Kyohei</given-names></name><name><surname>Butcher</surname><given-names>Buntika A.</given-names></name></person-group><article-title>﻿A new species of the long-tailed wasp genus <italic><tp:taxon-name><tp:taxon-name-part taxon-name-part-type="genus" reg="Euurobracon">Euurobracon</tp:taxon-name-part></tp:taxon-name></italic> Ashmead (<tp:taxon-name><tp:taxon-name-part taxon-name-part-type="order">Hymenoptera</tp:taxon-name-part></tp:taxon-name>, <tp:taxon-name><tp:taxon-name-part taxon-name-part-type="family">Braconidae</tp:taxon-name-part></tp:taxon-name>, <tp:taxon-name><tp:taxon-name-part taxon-name-part-type="subfamily">Braconinae</tp:taxon-name-part></tp:taxon-name>) from Java, Indonesia, is described and the type species redescribed</article-title><source>Zookeys</source><day>05</day><month>08</month><year>2022</year><volume>1116</volume><fpage>71</fpage><lpage>83</lpage><pub-id pub-id-type="doi">10.3897/zookeys.1116.84593</pub-id></mixed-citation></tp:treatment-meta><tp:nomenclature><label>﻿</label><tp:taxon-name>
              <object-id xmlns:xlink="http://www.w3.org/1999/xlink" content-type="arpha" xlink:type="simple">1F126D2B-A450-5D20-9862-C5B8785086A9</object-id>
              <tp:taxon-name-part taxon-name-part-type="genus" reg="Euurobracon">Euurobracon</tp:taxon-name-part>
              <tp:taxon-name-part taxon-name-part-type="species" reg="yokahamae">yokahamae</tp:taxon-name-part>
            </tp:taxon-name><tp:taxon-authority>(Dalla Torre, 1898)</tp:taxon-authority><xref ref-type="fig" rid="F3">Figs 8–12</xref></tp:nomenclature><tp:treatment-sec sec-type="material" id="SECID0EWCAG"><title>Material examined.</title><p>Japan, Honshu, KPM-NK62083, ♀, Kanagawa Pref., Yokohama City, Aoba-Ku, Jike, 9.v.2017; KPM-NK62090, ♀, Kanagawa Pref., Yokohama City, Midori-Ku, Mihomachi, 11.v.2017; KPM-NK55278, ♀, Kanagawa Pref., Sagamihara City, Midori-Ku, Magino, 20.v.2019, H. Karube leg.; KPM-NK51571, ♀, Kanagawa Pref., Aikawa Town, Mimase, 2.v.2017, H. Karube leg.; KPM-NK62092, ♀, Kanagawa Pref., Aikawa Town, Sumida, 12.v.2017, H. Fujita leg.; KPM-NK51570, ♀, Kanagawa Pref., Hiratsuka C., Kisawa, 1.v.2017, H. Karube leg.; KPM-NK47713, ♀, Kanagawa Pref., Oiso Town, Nishikoiso, 12.v.2017; KPM-NK55279, ♀, Kanagawa Pref., Nakai Town, Zoushiki, 7.v.2019, K. Watanabe leg.; KPM-NK62086, ♀, Kanagawa Pref., Hadano City, Horikawa, 6.i.2016 (from dead tree), K. Suzuki leg.; KPM-NK47711, ♀, Kanagawa Pref., Hadano City, Mt. Koubou-yama, 19.v.2017, R. Kaga leg.; KPM-NK69393, ♂, same locality, 30.v.2018 (host coll.), 13.vii.2018 (em.), R. Kaga et al. leg.; KPM-NK69395, 69389, 69405, 1 ♀ &amp; 2 ♂, Kanagawa Pref., Hadano City, Mt. Koubou-yama, 30.v.2018 (host coll.), 14. VII. 2018 (em.), R. Kaga et al. leg.; KPM-NK69402, 69403, 2 ♂, Kanagawa Pref., Hadano City, Mt. Koubou-yama, 30.v.2018 (host coll.), 18.vii.2018 (em.), R. Kaga et al. leg.; KPM-NK62085, ♀, Kanagawa Pref., Ooi Town, Yamada, 11.v.2017, H. Karube leg.; KPM-NK62379, ♂, Kanagawa Pref., Minamiashigara City, Iwahara, 7.x.2015 (from dead tree), K. Suzuki leg.; KPM-NK47708, ♀, Kanagawa Pref., Minamiashigara City, Tsukahara, 11.v.2017, H. Karube leg.; KPM-NK62089, ♀, Shizuoka Pref., Fukuroi City, Tsurugaike, 5.v.2017, H. Karube leg.; KPM-NK55276, ♀, Yamanashi Pref., Nirasaki City, Hosaka Town, Mitsuzawa, 11.v.2018, H. Fujita leg.; KPM-NK55277, ♀, Gifu Pref., Ena City, Okasezawa, 11.v.2019, H. Karube leg.</p></tp:treatment-sec><tp:treatment-sec sec-type="description" id="SECID0E2CAG"><title>Description.</title><p>We update the description of this species proposed by <xref ref-type="bibr" rid="B7">Quicke (1989a)</xref> based on examination of the above material, including males.</p><p><bold>Females</bold>: Length of body 14.5–21.5 mm, of forewing 15.5–23.0 mm, and of ovipositor 85–204 mm. <bold><italic>Head</italic>.</bold> Antenna with 65–77 flagellomeres (the number of articles is approximately proportional to the body length), distinctly widening distally to approximately 1.2 × width near base. Terminal flagellomere tapering progressively to a point and distinctly acuminate, approximately 1.5 × longer than basally wide. Median flagellomeres transverse, 1.5 × wider than long. Lengths of first flagellomere: second flagellomere: third flagellomere = 2.0: 1.65: 1.8–2.0. First flagellomere more or less parallel-sided except for slight basal flare, the latter being more or less quadrate. Head widest across eyes, 0.7 and 0.7–1.1 × longer than maximum width of eye and of gena in dorsal view, respectively. Width of head: width of face (measured at height of antennal socket): height of eye = 2.7: 1.6: 1.0. Length of head behind eye 1.0–1.5 × length of eye in dorsal view. Maximum width of gena 1.0–1.4 × longer than maximum width of eye in lateral view. Dorsal half of clypeus densely long setose. Face densely long setose except for a small median triangular area immediately above the clypeus. Malar space 0.8–1.15 × longer than basal width of mandible. Minimum length of malar space located at above inner articulation of mandible. Shortest length of mandible 1.1–1.3 × longer than basal width of mandible. Shortest distance between eyes 0.55–0.6 × longer than maximum width of head in frontal view. Frons largely densely short setose except for median area sparsely setose. POL: diameter of posterior ocellus: shortest distance between posterior ocellus and eye = 0.45–0.9: 1.0: 2.5–2.7. Occiput moderately densely setose. <bold><italic>Mesosoma</italic>.</bold> Mesosoma 1.6–1.7 × longer than high. Middle lobe of mesoscutum often largely moderately densely setose. Notauli present, ending posteriorly near centre of mesoscutum. Anterior margin of propodeum without a deep medial emargination. Propodeal spiracle elongate, ca 2.0 × longer than maximum wide. <bold><italic>Wings</italic>.</bold> Fore wing vein 1cu-a far postfurcal, vein 1CUb 3.0–4.6 × 1CUa vein. Forewing vein 2CUa usually only weakly and gradually expanded posteriorly. Lengths of fore wing veins r-rs: 3RSa: 3RSb = 1.0: 4.3–4.8: 6.1–6.5. Vein (RS+M)a 1.0–1.1 × length of 1-M. Forewing vein m-cu straight, 1.6–2.2 × longer than (RS+M)b. Lengths of forewing veins 2RS: 3RSa: rs-m = 2.0: 2.1–2.3: 0.9–0.95. Hindwing vein 1r-m approximately 1.55 × longer than R1 before it reaches wing margin. Hindwing vein R usually longitudinal, rarely interstitial. <bold><italic>Legs</italic>.</bold> Lengths of fore femur: tibia: tarsus = 1.0: 1.0–1.15: 1.1–1.12. Anterolateral aspect of fore tibia more or less densely clothed with slightly thickened setae. Fore basitarsus 4.3–4.5 × longer than maximally deep. Lengths of hind femur: tibia: basitarsus = 1.0: 1.5: 1.5–1.75. Hind femur 5.0–5.8 × longer than maximum depth in lateral view. Hind tibia 9.5–11.0 × longer than maximum depth in lateral view. Hind basitarsus 7.7 × longer than deep. <bold><italic>Metasoma</italic>.</bold> First metasomal tergite 0.98–1.24 × longer than maximally wide (generally shorter in length for larger specimens); dorsal carinae relatively close together, broadly rounded ridges rather than lamelliform carinae; raised median area with or without a mid-longitudinal groove. Second metasomal tergite largely glabrous 1.25–1.43 × wider than long, without a distinct transverse median groove on either side of the midline, with a pair of sublateral oblique furrows. Third metasomal tergite with distinct anterolateral areas, without a pair of sub-medial transverse grooves or pits. Second + third metasomal tergites 1.1–1.3 × longer than maximally wide. Ovipositor long, 5.55–9.3 × forewing length [5.0–14.0 in <xref ref-type="bibr" rid="B7">Quicke (1989a)</xref>] though generally between 6.0 and 9.0 × fore wing]; 5.85–9.5 × longer than body. Apex of lower valve of ovipositor with five teeth. Approximately distal 0.1 of lower valve of ovipositor with rough surface laterally (and also ventrally except for teeth). <bold><italic>Coloration</italic>.</bold> The additional materials completely agree with the character states of coloration proposed by <xref ref-type="bibr" rid="B7">Quicke (1989a)</xref> which is reproduced below. Antenna and ovipositor sheath black. Body usually largely or entirely ferruginous-yellow (somewhat paler in the Indian specimens), sometimes with piceous markings especially on the metasomal tergites, propodeum, metanotum, mesopleuron and propodeum. Fore and middle legs ferruginous-yellow, hind legs usually black or dark piceous but entirely yellow in specimens from India, Laos and Thailand. Wings yellow with a somewhat variable brown pattern (Sonan, 1932), the distinctive features being: a dark mark at the parastigma and at the apex of the pterostigma of the forewing; usually a dark mark in the first subdiscal cell of the forewing; a pale grey-brown at the apex of the forewing, extending and darkening slightly along the postero-distal part of the wing margin; hindwing with a grey-brown apical region which extends along the posterior wing margin and is produced into the base of the submarginal cell and again into the discal+subdiscal cells.</p><p><bold>Males</bold>: Similar to female. Length of first flagellomere: second flagellomere: third flagellomere = 2.0: 1.1–1.3: 1.4–1.55. Head 1.1–1.15 × longer than maximum width of gena in dorsal view. Eye relatively larger than in female, maximum width of gena 0.5–0.6 × longer than maximum width of eye in lateral view. Shortest distance between eyes 0.25–0.3 × longer than maximum width of head in frontal view. Face slightly narrower than female, 0.43–0.7 × longer than maximum width. Ocelli larger than female. POL distinctly longer than shortest distance between posterior ocellus and eye. POL: diameter of posterior ocellus: shortest distance between posterior ocellus and eye = 0.5–0.6: 1.0: 0.3–0.5. Malar space (minimum length) 2.0 × longer than basal width of mandible. Minimum length of malar space located at above outer articulation of mandible. Length of hind femur: tibia: basitarsus = 1.0: 1.55–1.8: 1.35–1.6. First metasomal tergite slenderer than female, 1.25–1.4 × longer than maximum width. Second and third metasomal tergites usually with slight transverse depression. <bold><italic>Male genitalia</italic>.</bold> Basal ring V-shaped, its dorsal part narrow and linear. Digitus large and triangular, with three minute tubercles at apex. Apex of paramere not projecting beyond apex of aedeagus, densely setose. Dorsal surface of aedeagus largely flat subapically. Ventral side of aedeagus with lamella-like expansion. Described in detail and illustrated by SEM in <xref ref-type="bibr" rid="B6">Quicke (1988)</xref>.</p></tp:treatment-sec><tp:treatment-sec sec-type="distribution" id="SECID0EVEAG"><title>Distribution.</title><p>Japan, Korea, China, Taiwan, Laos, Thailand and India (<xref ref-type="bibr" rid="B18">Yu et al. 2016</xref>).</p></tp:treatment-sec><tp:treatment-sec sec-type="biology" id="SECID0E6EAG"><title>Biology.</title><p>See Introduction.</p></tp:treatment-sec><tp:treatment-sec sec-type="remarks" id="SECID0EEFAG"><title>Remarks.</title><p>A set of eight figures showing the range of variation of forewing markings found in the East Palaearctic population was provided by <xref ref-type="bibr" rid="B14">Sonan (1932)</xref>. <xref ref-type="bibr" rid="B7">Quicke (1989a)</xref> classified this species into its own, monotypic, <italic><tp:taxon-name><tp:taxon-name-part taxon-name-part-type="genus" reg="Euurobracon">E.</tp:taxon-name-part><tp:taxon-name-part taxon-name-part-type="species" reg="yokahamae">yokahamae</tp:taxon-name-part></tp:taxon-name></italic> species group which is recognizable from all other <italic><tp:taxon-name><tp:taxon-name-part taxon-name-part-type="genus" reg="Euurobracon">Euurobracon</tp:taxon-name-part></tp:taxon-name></italic> spp. by its interstitial or longitudinal hindwing vein 2-SC+R in combination with predominantly yellow or red-yellow coloration.</p></tp:treatment-sec><tp:treatment-sec><!--Section generated to contain objects referenced in tp:taxon-treatment.--><fig id="F3" position="float" orientation="portrait"><object-id xmlns:xlink="http://www.w3.org/1999/xlink" content-type="doi" xlink:type="simple">10.3897/zookeys.1116.84593.figures8-12</object-id><object-id xmlns:xlink="http://www.w3.org/1999/xlink" content-type="arpha" xlink:type="simple">17072D17-A2D0-517C-9C8D-041BDE7E812A</object-id><label>Figures 8–12.</label><caption><p><italic><tp:taxon-name><tp:taxon-name-part taxon-name-part-type="genus" reg="Euurobracon">Euurobracon</tp:taxon-name-part><tp:taxon-name-part taxon-name-part-type="species" reg="yokahamae">yokahamae</tp:taxon-name-part></tp:taxon-name></italic><bold>8</bold> ♀ habitus, dorsal view <bold>9</bold> ♂ habitus, dorsal view <bold>10</bold> ♀ head, anterior view <bold>11</bold> ♀ head, dorsal view <bold>12</bold> ♀ basal two-thirds of fore and hind wings.</p></caption><graphic xmlns:xlink="http://www.w3.org/1999/xlink" xlink:href="zookeys-1116-071_article-84593__-g003.jpg" position="float" orientation="portrait" xlink:type="simple" id="oo_724093.jpg"><uri content-type="original_file" xlink:type="simple">https://binary.pensoft.net/fig/724093</uri></graphic></fig></tp:treatment-sec><ref-list><ref id="B7"><mixed-citation xmlns:xlink="http://www.w3.org/1999/xlink" xlink:type="simple"><person-group><name name-style="western"><surname>Quicke</surname><given-names>DLJ</given-names></name></person-group> (<year>1989a</year>) <article-title>The Indo-Australian and E. Palaearctic braconine genus <italic><tp:taxon-name><tp:taxon-name-part taxon-name-part-type="genus">Euurobracon</tp:taxon-name-part></tp:taxon-name></italic> (<tp:taxon-name><tp:taxon-name-part taxon-name-part-type="order">Hymenoptera</tp:taxon-name-part></tp:taxon-name>: <tp:taxon-name><tp:taxon-name-part taxon-name-part-type="family">Braconidae</tp:taxon-name-part></tp:taxon-name>: <tp:taxon-name><tp:taxon-name-part taxon-name-part-type="subfamily">Braconinae</tp:taxon-name-part></tp:taxon-name>).</article-title><source>Journal of Natural History</source><volume>23</volume>(<issue>4</issue>): <fpage>775</fpage>–<lpage>802</lpage>. <ext-link xlink:type="simple" ext-link-type="doi" xlink:href="10.1080/00222938900770411">https://doi.org/10.1080/00222938900770411</ext-link></mixed-citation></ref><ref id="B6"><mixed-citation xmlns:xlink="http://www.w3.org/1999/xlink" xlink:type="simple"><person-group><name name-style="western"><surname>Quicke</surname><given-names>DLJ</given-names></name></person-group> (<year>1988</year>) <article-title>Inter-generic variation in the male genitalia of the <tp:taxon-name><tp:taxon-name-part taxon-name-part-type="subfamily">Braconinae</tp:taxon-name-part></tp:taxon-name> (<tp:taxon-name><tp:taxon-name-part taxon-name-part-type="class">Insecta</tp:taxon-name-part></tp:taxon-name>, <tp:taxon-name><tp:taxon-name-part taxon-name-part-type="order">Hymenoptera</tp:taxon-name-part></tp:taxon-name>, <tp:taxon-name><tp:taxon-name-part taxon-name-part-type="family">Braconidae</tp:taxon-name-part></tp:taxon-name>).</article-title><source>Zoologica Scripta</source><volume>17</volume>(<issue>4</issue>): <fpage>399</fpage>–<lpage>409</lpage>. <ext-link xlink:type="simple" ext-link-type="doi" xlink:href="10.1111/j.1463-6409.1988.tb00115.x">https://doi.org/10.1111/j.1463-6409.1988.tb00115.x</ext-link></mixed-citation></ref><ref id="B18"><mixed-citation xmlns:xlink="http://www.w3.org/1999/xlink" xlink:type="simple"><person-group><name name-style="western"><surname>Yu</surname><given-names>DS</given-names></name><name name-style="western"><surname>van Achterberg</surname><given-names>C</given-names></name><name name-style="western"><surname>Horstmann</surname><given-names>K</given-names></name></person-group> (<year>2016</year>) Taxapad 2016. <tp:taxon-name><tp:taxon-name-part taxon-name-part-type="superfamily">Ichneumonoidea</tp:taxon-name-part></tp:taxon-name> 2015 (Biological and Taxonomical Information), Taxapad Interactive Catalogue Database on Flash-drive.</mixed-citation></ref><ref id="B14"><mixed-citation xmlns:xlink="http://www.w3.org/1999/xlink" xlink:type="simple"><person-group><name name-style="western"><surname>Sonan</surname><given-names>J</given-names></name></person-group> (<year>1932</year>) <article-title>Notes on the braconid-fly, <tp:taxon-name><tp:taxon-name-part taxon-name-part-type="genus">Iphiaulax</tp:taxon-name-part> (<tp:taxon-name-part taxon-name-part-type="subgenus">Euurobracon</tp:taxon-name-part>) <tp:taxon-name-part taxon-name-part-type="species">penetrator</tp:taxon-name-part></tp:taxon-name> Smith (Hym.).</article-title><source>Kontyu</source><volume>7</volume>: <fpage>115</fpage>–<lpage>123</lpage>. [In Japanese.]</mixed-citation></ref></ref-list></tp:taxon-treatment>
